# Supplementary material for: A Radiation-Free Classification Pipeline for Craniosynostosis Using Statistical Shape Modeling
Source: Diagnostics (Basel). 2022 Jun 21;12(7):1516. doi: 10.3390/diagnostics12071516 (PMC9323148; doi:10.3390/diagnostics12071516)
Supplement: Supplementary file 1 [file diagnostics-12-01516-s001.zip]

Archive with 1 entries (1 files):
- diagnostics-1765032-supplementary.pdf
